# Supplementary material for: Proteomics and phosphoproteomics of chordoma biopsies reveal alterations in multiple pathways and aberrant kinases activities
Source: Front Oncol. 2022 Sep 30;12:941046. doi: 10.3389/fonc.2022.941046 (PMC9563620; doi:10.3389/fonc.2022.941046)
Supplement: Supplementary file 2 [file Table_1.xlsx]

## Sheet: SuppTable 1
Supplementary table 1. Differentially phosphorylated spliceosomal proteins
Protein accession	Gene name	Position	Amino acid	CT/CN Ratio	CT/CN P value	Regulated Type	Modified sequence	Subcellular localization
O43290	SART1	448	S	2.787	0.000126553	Up	RVS(1)EVEEEKEPVPQPLPSDDTR	nucleus
O43395	PRPF3	619	S	3.686	4.22236e-05	Up	GDDDEES(1)DEEAVKK	nucleus
O75643	SNRNP200	225	S	2.83	0.000428199	Up	EEAS(1)DDDMEGDEAVVR	cytoplasm
O95391	SLU7	215	S	2.053	0.0273604	Up	LVEQANS(1)PK	nucleus
P08621	SNRNP70	226	S	17.939	0.000137639	Up	PGPS(1)PLPHR	nucleus
P09651	HNRNPA1	2	S	2.332	0.00327058	Up	S(1)KS(1)ES(1)PKEPEQLR	nucleus
P26368	U2AF2	79	S	2.209	0.0164659	Up	EEHGGLIRS(1)PR	nucleus
P38159	RBMX	88	S	3.401	5.47793e-05	Up	VEQATKPS(0.998)FES(0.002)GR	nucleus
P51991	HNRNPA3	358	S	2.367	0.0358511	Up	SSGS(0.999)PYGGGYGSGGGSGGYGSR	nucleus
P62995	TRA2B	14	S	5.657	0.0446104	Up	SDSGEQNYGERES(1)R	nucleus
Q13247	SRSF6	119	S	5.409	0.0054918	Up	LIVENLS(0.111)S(0.889)R	nucleus
Q09161	NCBP1	22	S	3.464	0.000166338	Up	KT(0.002)S(0.998)DANETEDHLESLICK	nucleus
Q13242	SRSF9	211	S	2.763	0.0298427	Up	GS(1)PHYFSPFRPY	cytoplasm,nucleus
Q13573	SNW1	224	S	4.396	0.000438697	Up	GPPS(1)PPAPVMHS(0.983)PS(0.017)R	cytoplasm
Q13573	SNW1	232	S	3.665	0.00359528	Up	GPPS(1)PPAPVMHS(0.995)PS(0.005)R	cytoplasm
Q15459	SF3A1	359	S	3.114	5.84105e-05	Up	AEEPPSQLDQDTQVQDMDEGS(1)DDEEEGQK	cytoplasm
Q15459	SF3A1	329	S	2.84	0.0150183	Up	FGESEEVEMEVES(1)DEEDDKQEK	cytoplasm
Q53GS9	USP39	82	S	3.614	6.43684e-05	Up	EVDEDS(1)EPER	nucleus
Q86XP3	DDX42	185	S	3.853	0.00757955	Up	YMAENPTAGVVQEEEEDNLEY(0.031)DS(0.964)DGNPIAPT(0.005)KK	nucleus
Q8NAV1	PRPF38A	193	S	2.381	0.0431848	Up	VSALEEDMDDVES(1)S(1)EEEEEEDEKLER	nucleus
Q8NAV1	PRPF38A	194	S	2.381	0.0431848	Up	VSALEEDMDDVES(1)S(1)EEEEEEDEKLER	nucleus
Q8NI27	THOC2	1417	S	2.369	0.0324676	Up	KIDT(0.01)HPS(0.985)PS(0.005)HSSTVK	cytoplasm
Q96E39	RBMXL1	88	S	2.932	0.00199325	Up	VEQATKPS(1)FER	nucleus
Q96I25	RBM17	155	S	2.126	0.000201807	Up	RPDPDS(1)DEDEDYER	nucleus
Q9UKV3	ACIN1	710	S	2.126	0.0248522	Up	RLS(1)QPESAEK	nucleus
Q9UKV3	ACIN1	1004	S	2.296	0.00242402	Up	TAQVPS(1)PPR	nucleus
Q9UKV3	ACIN1	365	S	2.418	0.0061216	Up	TTS(1)PLEEEER	nucleus
P62995	TRA2B	201	T	3.333	0.00980757	Up	RPHT(1)PTPGIYMGR	nucleus
Q13595	TRA2A	202	T	3.168	0.0101863	Up	AHT(1)PTPGIYMGR	nucleus

## Sheet: Supp Table 2
Supplementary Table 2. Proteins that regulated at both expression and phosphorylation levels.
Protein accession	Protein description	Gene name	Subcellular localization	KEGG KO No.	KEGG Gene	KEGG pathway	Pfam ID	Domain description	KOG category	KOG NO.	KOG description
P09651	Heterogeneous nuclear ribonucleoprotein A1 OS=Homo sapiens OX=9606 GN=HNRNPA1 PE=1 SV=5	HNRNPA1	nucleus	K12741	HNRNPA1_3; heterogeneous nuclear ribonucleoprotein A1/A3	map03040 Spliceosome	PF00076	RNA recognition motif. (a.k.a. RRM, RBD, or RNP domain)	A	KOG0118	FOG: RRM domain
Q16666	Gamma-interferon-inducible protein 16 OS=Homo sapiens OX=9606 GN=IFI16 PE=1 SV=3	IFI16	nucleus	K20914	IFI16; gamma-interferon-inducible protein 16	map04621 NOD-like receptor signaling pathway	PF02758	PAAD/DAPIN/Pyrin domain
P10916	Myosin regulatory light chain 2, ventricular/cardiac muscle isoform OS=Homo sapiens OX=9606 GN=MYL2 PE=1 SV=3	MYL2	cytoplasm	K10351	MYL2; myosin regulatory light chain 2	map04260 Cardiac muscle contraction; map04261 Adrenergic signaling in cardiomyocytes; map04371 Apelin signaling pathway; map04510 Focal adhesion; map04530 Tight junction; map04670 Leukocyte transendothelial migration; map04810 Regulation of actin cytoskeleton; map05131 Shigellosis; map05410 Hypertrophic cardiomyopathy (HCM); map05414 Dilated cardiomyopathy (DCM)	PF13405	EF-hand domain	Z	KOG0031	Myosin regulatory light chain, EF-Hand protein superfamily
P20929	Nebulin OS=Homo sapiens OX=9606 GN=NEB PE=1 SV=5	NEB	nucleus	K18267	NEB; nebulin				Z	KOG1702	Nebulin repeat protein
Q9H3N1	Thioredoxin-related transmembrane protein 1 OS=Homo sapiens OX=9606 GN=TMX1 PE=1 SV=1	TMX1	extracellular				PF00085	Thioredoxin	U	KOG0913	Thiol-disulfide isomerase and thioredoxin
Q14315	Filamin-C OS=Homo sapiens OX=9606 GN=FLNC PE=1 SV=3	FLNC	cytoplasm	K04437	FLNA; filamin	map04010 MAPK signaling pathway; map04510 Focal adhesion; map05132 Salmonella infection; map05205 Proteoglycans in cancer	PF00307; PF00630	Calponin homology (CH) domain; Filamin/ABP280 repeat	Z	KOG0518	Actin-binding cytoskeleton protein, filamin
Q01082	Spectrin beta chain, non-erythrocytic 1 OS=Homo sapiens OX=9606 GN=SPTBN1 PE=1 SV=2	SPTBN1	cytoplasm	K06115	SPTB; spectrin beta		PF00307; PF00435	Calponin homology (CH) domain; Spectrin repeat	Z	KOG0517	Beta-spectrin
O43491	Band 4.1-like protein 2 OS=Homo sapiens OX=9606 GN=EPB41L2 PE=1 SV=1	EPB41L2	nucleus	K06107	EPB41, 4.1R; erythrocyte membrane protein band 4.1		PF09379; PF00373; PF09380; PF04382; PF05902	FERM N-terminal domain ; FERM central domain; FERM C-terminal PH-like domain; SAB domain; 4.1 protein C-terminal domain (CTD)	Z	KOG3530	FERM domain protein EHM2
Q9NYF8	Bcl-2-associated transcription factor 1 OS=Homo sapiens OX=9606 GN=BCLAF1 PE=1 SV=2	BCLAF1	nucleus	K13087	BCLAF1; bcl2 associated transcription factor 1
Q13045	Protein flightless-1 homolog OS=Homo sapiens OX=9606 GN=FLII PE=1 SV=2	FLII	cytoplasm				PF00626	Gelsolin repeat	Z	KOG0444	Cytoskeletal regulator Flightless-I (contains leucine-rich and gelsolin repeats)
Q13813	Spectrin alpha chain, non-erythrocytic 1 OS=Homo sapiens OX=9606 GN=SPTAN1 PE=1 SV=3	SPTAN1	nucleus	K06114	SPTA; spectrin alpha	map04210 Apoptosis	PF00435; PF00018; PF13499; PF08726	Spectrin repeat; SH3 domain; EF-hand domain pair; Ca2+ insensitive EF hand	Z	KOG0040	Ca2+-binding actin-bundling protein (spectrin), alpha chain (EF-Hand protein superfamily)
Q16181	Septin-7 OS=Homo sapiens OX=9606 GN=SEPTIN7 PE=1 SV=2	SEPTIN7	cytoplasm	K16944	SEPT7, CDC3; septin 7	map05131 Shigellosis	PF00735	Septin	DUZ	KOG2655	Septin family protein (P-loop GTPase)
O60716	Catenin delta-1 OS=Homo sapiens OX=9606 GN=CTNND1 PE=1 SV=1	CTNND1	nucleus	K05690	CTNND1; catenin (cadherin-associated protein), delta 1	map04015 Rap1 signaling pathway; map04520 Adherens junction; map04670 Leukocyte transendothelial migration			K	KOG1048	Neural adherens junction protein Plakophilin and related Armadillo repeat proteins
Q9HC35	Echinoderm microtubule-associated protein-like 4 OS=Homo sapiens OX=9606 GN=EML4 PE=1 SV=3	EML4	plasma membrane	K15420	EML4; echinoderm microtubule-associated protein-like 4	map05200 Pathways in cancer; map05223 Non-small cell lung cancer; map05235 PD-L1 expression and PD-1 checkpoint pathway in cancer			Z	KOG2106	Uncharacterized conserved protein, contains HELP and WD40 domains
Q14324	Myosin-binding protein C, fast-type OS=Homo sapiens OX=9606 GN=MYBPC2 PE=1 SV=2	MYBPC2	cytoplasm,nucleus	K12558	MYBPC2; myosin-binding protein C, fast-type		PF07679; PF00041	Immunoglobulin I-set domain; Fibronectin type III domain
Q15424	Scaffold attachment factor B1 OS=Homo sapiens OX=9606 GN=SAFB PE=1 SV=4	SAFB	nucleus				PF00076	RNA recognition motif. (a.k.a. RRM, RBD, or RNP domain)	A	KOG4661	Hsp27-ERE-TATA-binding protein/Scaffold attachment factor (SAF-B)
Q5JTV8	Torsin-1A-interacting protein 1 OS=Homo sapiens OX=9606 GN=TOR1AIP1 PE=1 SV=2	TOR1AIP1	nucleus	K23001	TOR1AIP; torsin-1A-interacting protein
O15127	Secretory carrier-associated membrane protein 2 OS=Homo sapiens OX=9606 GN=SCAMP2 PE=1 SV=2	SCAMP2	plasma membrane	K19995	SCAMP; secretory carrier-associated membrane protein				U	KOG3088	Secretory carrier membrane protein
Q8N163	Cell cycle and apoptosis regulator protein 2 OS=Homo sapiens OX=9606 GN=CCAR2 PE=1 SV=2	CCAR2	nucleus				PF14444; PF14443	S1-like; DBC1	K	KOG4246	Predicted DNA-binding protein, contains SAP domain
P16615	Sarcoplasmic/endoplasmic reticulum calcium ATPase 2 OS=Homo sapiens OX=9606 GN=ATP2A2 PE=1 SV=1	ATP2A2	plasma membrane	K05853	ATP2A; P-type Ca2+ transporter type 2A [EC:7.2.2.10]	map04020 Calcium signaling pathway; map04022 cGMP-PKG signaling pathway; map04024 cAMP signaling pathway; map04260 Cardiac muscle contraction; map04261 Adrenergic signaling in cardiomyocytes; map04919 Thyroid hormone signaling pathway; map04972 Pancreatic secretion; map05010 Alzheimer disease; map05410 Hypertrophic cardiomyopathy (HCM); map05412 Arrhythmogenic right ventricular cardiomyopathy (AR…	PF00690; PF08282	Cation transporter/ATPase, N-terminus; haloacid dehalogenase-like hydrolase	P	KOG0202	Ca2+ transporting ATPase
Q9Y4J8	Dystrobrevin alpha OS=Homo sapiens OX=9606 GN=DTNA PE=1 SV=2	DTNA	cytoplasm,nucleus				PF09068; PF09069; PF00569	EF hand; EF-hand; Zinc finger, ZZ type	Z	KOG4301	Beta-dystrobrevin
Q8IVF2	Protein AHNAK2 OS=Homo sapiens OX=9606 GN=AHNAK2 PE=1 SV=2	AHNAK2	nucleus
O60749	Sorting nexin-2 OS=Homo sapiens OX=9606 GN=SNX2 PE=1 SV=2	SNX2	cytoplasm	K17917	SNX1_2; sorting nexin-1/2	map04144 Endocytosis	PF00787; PF09325	PX domain; Vps5 C terminal like	U	KOG2273	Membrane coat complex Retromer, subunit VPS5/SNX1, Sorting nexins, and related PX domain-containing proteins
O95292	Vesicle-associated membrane protein-associated protein B/C OS=Homo sapiens OX=9606 GN=VAPB PE=1 SV=3	VAPB	cytoplasm	K10707	VAPB, ALS8; vesicle-associated membrane protein-associated protein B	map04979 Cholesterol metabolism	PF00635	MSP (Major sperm protein) domain	U	KOG0439	VAMP-associated protein involved in inositol metabolism
P05455	Lupus La protein OS=Homo sapiens OX=9606 GN=SSB PE=1 SV=2	SSB	nucleus	K11090	LA, SSB; lupus La protein	map05322 Systemic lupus erythematosus	PF05383; PF00076; PF08777	La domain; RNA recognition motif. (a.k.a. RRM, RBD, or RNP domain); RNA binding motif	A	KOG4213	RNA-binding protein La
P51991	Heterogeneous nuclear ribonucleoprotein A3 OS=Homo sapiens OX=9606 GN=HNRNPA3 PE=1 SV=2	HNRNPA3	nucleus	K12741	HNRNPA1_3; heterogeneous nuclear ribonucleoprotein A1/A3	map03040 Spliceosome	PF00076	RNA recognition motif. (a.k.a. RRM, RBD, or RNP domain)	A	KOG0118	FOG: RRM domain
P02585	Troponin C, skeletal muscle OS=Homo sapiens OX=9606 GN=TNNC2 PE=1 SV=2	TNNC2	cytoskeleton	K12042	TNNC2; troponin C, skeletal muscle	map04020 Calcium signaling pathway	PF13833; PF13499	EF-hand domain pair; EF-hand domain pair	T	KOG0027	Calmodulin and related proteins (EF-Hand superfamily)
O94979	Protein transport protein Sec31A OS=Homo sapiens OX=9606 GN=SEC31A PE=1 SV=3	SEC31A	nucleus	K14005	SEC31; protein transport protein SEC31	map04141 Protein processing in endoplasmic reticulum	PF12931	Sec23-binding domain of Sec16	U	KOG0307	Vesicle coat complex COPII, subunit SEC31
P11217	Glycogen phosphorylase, muscle form OS=Homo sapiens OX=9606 GN=PYGM PE=1 SV=6	PYGM	cytoplasm	K00688	PYG, glgP; glycogen phosphorylase [EC:2.4.1.1]	map00500 Starch and sucrose metabolism; map01100 Metabolic pathways; map04217 Necroptosis; map04910 Insulin signaling pathway; map04922 Glucagon signaling pathway; map04931 Insulin resistance			G	KOG2099	Glycogen phosphorylase
Q9Y2J8	Protein-arginine deiminase type-2 OS=Homo sapiens OX=9606 GN=PADI2 PE=1 SV=2	PADI2	mitochondria	K01481	E3.5.3.15; protein-arginine deiminase [EC:3.5.3.15]		PF08526; PF08527	Protein-arginine deiminase (PAD) N-terminal domain; Protein-arginine deiminase (PAD) middle domain
P63316	Troponin C, slow skeletal and cardiac muscles OS=Homo sapiens OX=9606 GN=TNNC1 PE=1 SV=1	TNNC1	cytoplasm	K05865	TNNC1; troponin C, slow skeletal and cardiac muscles	map04020 Calcium signaling pathway; map04260 Cardiac muscle contraction; map04261 Adrenergic signaling in cardiomyocytes; map05410 Hypertrophic cardiomyopathy (HCM); map05414 Dilated cardiomyopathy (DCM)	PF13833; PF13499	EF-hand domain pair; EF-hand domain pair	T	KOG0027	Calmodulin and related proteins (EF-Hand superfamily)
Q9H7C9	Mth938 domain-containing protein OS=Homo sapiens OX=9606 GN=AAMDC PE=1 SV=1	AAMDC	cytoplasm				PF04430	Protein of unknown function (DUF498/DUF598)
P36871	Phosphoglucomutase-1 OS=Homo sapiens OX=9606 GN=PGM1 PE=1 SV=3	PGM1	cytoplasm	K01835	pgm; phosphoglucomutase [EC:5.4.2.2]	map00010 Glycolysis / Gluconeogenesis; map00030 Pentose phosphate pathway; map00052 Galactose metabolism; map00230 Purine metabolism; map00500 Starch and sucrose metabolism; map00520 Amino sugar and nucleotide sugar metabolism; map01100 Metabolic pathways	PF02878; PF02879; PF02880	Phosphoglucomutase/phosphomannomutase, alpha/beta/alpha domain I; Phosphoglucomutase/phosphomannomutase, alpha/beta/alpha domain II; Phosphoglucomutase/phosphomannomutase, alpha/beta/alpha domain III	G	KOG0625	Phosphoglucomutase
P38159	RNA-binding motif protein, X chromosome OS=Homo sapiens OX=9606 GN=RBMX PE=1 SV=3	RBMX	nucleus	K12885	RBMX, HNRNPG; heterogeneous nuclear ribonucleoprotein G	map03040 Spliceosome	PF00076	RNA recognition motif. (a.k.a. RRM, RBD, or RNP domain)	A	KOG0226	RNA-binding proteins
P08559	Pyruvate dehydrogenase E1 component subunit alpha, somatic form, mitochondrial OS=Homo sapiens OX=9606 GN=PDHA1 PE=1 SV=3	PDHA1	mitochondria	K00161	PDHA, pdhA; pyruvate dehydrogenase E1 component alpha subunit [EC:1.2.4.1]	map00010 Glycolysis / Gluconeogenesis; map00020 Citrate cycle (TCA cycle); map00620 Pyruvate metabolism; map01100 Metabolic pathways; map01200 Carbon metabolism; map04066 HIF-1 signaling pathway; map04922 Glucagon signaling pathway; map05230 Central carbon metabolism in cancer			C	KOG0225	Pyruvate dehydrogenase E1, alpha subunit
P37802	Transgelin-2 OS=Homo sapiens OX=9606 GN=TAGLN2 PE=1 SV=3	TAGLN2	cytoplasm,nucleus	K20526	TAGLN; transgelin		PF00307	Calponin homology (CH) domain	Z	KOG2046	Calponin
P55265	Double-stranded RNA-specific adenosine deaminase OS=Homo sapiens OX=9606 GN=ADAR PE=1 SV=4	ADAR	nucleus	K12968	ADAR, ADAR1; double-stranded RNA-specific adenosine deaminase [EC:3.5.4.37]	map04623 Cytosolic DNA-sensing pathway; map05162 Measles; map05164 Influenza A	PF02295; PF00035	Adenosine deaminase z-alpha domain; Double-stranded RNA binding motif	A	KOG2777	tRNA-specific adenosine deaminase 1
O75369	Filamin-B OS=Homo sapiens OX=9606 GN=FLNB PE=1 SV=2	FLNB	cytoplasm,nucleus	K04437	FLNA; filamin	map04010 MAPK signaling pathway; map04510 Focal adhesion; map05132 Salmonella infection; map05205 Proteoglycans in cancer	PF00307; PF00630	Calponin homology (CH) domain; Filamin/ABP280 repeat	Z	KOG0518	Actin-binding cytoskeleton protein, filamin
Q9NP98	Myozenin-1 OS=Homo sapiens OX=9606 GN=MYOZ1 PE=1 SV=1	MYOZ1	nucleus
Q92598	Heat shock protein 105 kDa OS=Homo sapiens OX=9606 GN=HSPH1 PE=1 SV=1	HSPH1	cytoplasm	K09485	HSP110; heat shock protein 110kDa	map04141 Protein processing in endoplasmic reticulum			O	KOG0103	Molecular chaperones HSP105/HSP110/SSE1, HSP70 superfamily
Q9Y623	Myosin-4 OS=Homo sapiens OX=9606 GN=MYH4 PE=2 SV=2	MYH4	cytoplasm	K10352	MYH; myosin heavy chain	map04530 Tight junction; map05130 Pathogenic Escherichia coli infection	PF02736; PF00063	Myosin N-terminal SH3-like domain; Myosin head (motor domain)	Z	KOG0161	Myosin class II heavy chain
Q5VWP3	Muscular LMNA-interacting protein OS=Homo sapiens OX=9606 GN=MLIP PE=1 SV=3	MLIP	cytoplasm,nucleus
Q9NPC6	Myozenin-2 OS=Homo sapiens OX=9606 GN=MYOZ2 PE=1 SV=1	MYOZ2	cytoplasm
P13796	Plastin-2 OS=Homo sapiens OX=9606 GN=LCP1 PE=1 SV=6	LCP1	cytoplasm	K17276	LCP1, PLS2; plastin-2		PF13499; PF00307	EF-hand domain pair; Calponin homology (CH) domain	Z	KOG0046	Ca2+-binding actin-bundling protein (fimbrin/plastin), EF-Hand protein superfamily
P46020	Phosphorylase b kinase regulatory subunit alpha, skeletal muscle isoform OS=Homo sapiens OX=9606 GN=PHKA1 PE=1 SV=2	PHKA1	nucleus	K07190	PHKA_B; phosphorylase kinase alpha/beta subunit	map04020 Calcium signaling pathway; map04910 Insulin signaling pathway; map04922 Glucagon signaling pathway	PF00723	Glycosyl hydrolases family 15	G	KOG3635	Phosphorylase kinase
Q9P035	Very-long-chain (3R)-3-hydroxyacyl-CoA dehydratase 3 OS=Homo sapiens OX=9606 GN=HACD3 PE=1 SV=2	HACD3	cytoplasm	K10703	HACD, PHS1, PAS2; very-long-chain (3R)-3-hydroxyacyl-CoA dehydratase [EC:4.2.1.134]	map00062 Fatty acid elongation; map01040 Biosynthesis of unsaturated fatty acids; map01100 Metabolic pathways; map01212 Fatty acid metabolism			I	KOG3187	Protein tyrosine phosphatase-like protein PTPLA (contains Pro instead of catalytic Arg)
Q14766	Latent-transforming growth factor beta-binding protein 1 OS=Homo sapiens OX=9606 GN=LTBP1 PE=1 SV=4	LTBP1	extracellular	K19559	LTBP1; latent transforming growth factor beta binding protein 1	map04350 TGF-beta signaling pathway	PF07645; PF12662	Calcium-binding EGF domain; Complement Clr-like EGF-like	T	KOG1217	Fibrillins and related proteins containing Ca2+-binding EGF-like domains
O00499	Myc box-dependent-interacting protein 1 OS=Homo sapiens OX=9606 GN=BIN1 PE=1 SV=1	BIN1	cytoplasm	K12562	AMPH; amphiphysin	map04144 Endocytosis; map04666 Fc gamma R-mediated phagocytosis	PF03114	BAR domain	Z	KOG3771	Amphiphysin
Q01433	AMP deaminase 2 OS=Homo sapiens OX=9606 GN=AMPD2 PE=1 SV=2	AMPD2	mitochondria	K01490	AMPD; AMP deaminase [EC:3.5.4.6]	map00230 Purine metabolism; map01100 Metabolic pathways	PF00962	Adenosine/AMP deaminase	F	KOG1096	Adenosine monophosphate deaminase
P56192	Methionine--tRNA ligase, cytoplasmic OS=Homo sapiens OX=9606 GN=MARS1 PE=1 SV=2	MARS1	peroxisome	K01874	MARS, metG; methionyl-tRNA synthetase [EC:6.1.1.10]	map00450 Selenocompound metabolism; map00970 Aminoacyl-tRNA biosynthesis; map01100 Metabolic pathways	PF00043; PF00458	Glutathione S-transferase, C-terminal domain; WHEP-TRS domain	J	KOG1247	Methionyl-tRNA synthetase
O43399	Tumor protein D54 OS=Homo sapiens OX=9606 GN=TPD52L2 PE=1 SV=2	TPD52L2	cytoplasm,nucleus						S	KOG4010	Coiled-coil protein TPD52
P04792	Heat shock protein beta-1 OS=Homo sapiens OX=9606 GN=HSPB1 PE=1 SV=2	HSPB1	nucleus	K04455	HSPB1; heat shock protein beta-1	map04010 MAPK signaling pathway; map04370 VEGF signaling pathway; map05146 Amoebiasis			O	KOG3591	Alpha crystallins
Q6DD88	Atlastin-3 OS=Homo sapiens OX=9606 GN=ATL3 PE=1 SV=1	ATL3	plasma membrane	K17339	ATL; atlastin [EC:3.6.5.-]		PF02263; PF02841	Guanylate-binding protein, N-terminal domain; Guanylate-binding protein, C-terminal domain	S	KOG2037	Guanylate-binding protein
P14923	Junction plakoglobin OS=Homo sapiens OX=9606 GN=JUP PE=1 SV=3	JUP	cytoplasm	K10056	JUP; junction plakoglobin	map05200 Pathways in cancer; map05202 Transcriptional misregulation in cancer; map05221 Acute myeloid leukemia; map05226 Gastric cancer; map05412 Arrhythmogenic right ventricular cardiomyopathy (ARVC)			TZ	KOG4203	Armadillo/beta-Catenin/plakoglobin
P19237	Troponin I, slow skeletal muscle OS=Homo sapiens OX=9606 GN=TNNI1 PE=1 SV=3	TNNI1	nucleus	K10371	TNNI1; troponin I, slow skeletal muscle				Z	KOG3977	Troponin I
P15531	Nucleoside diphosphate kinase A OS=Homo sapiens OX=9606 GN=NME1 PE=1 SV=1	NME1	cytoplasm	K00940	ndk, NME; nucleoside-diphosphate kinase [EC:2.7.4.6]	map00230 Purine metabolism; map00240 Pyrimidine metabolism; map00983 Drug metabolism - other enzymes; map01100 Metabolic pathways	PF00334	Nucleoside diphosphate kinase	F	KOG0888	Nucleoside diphosphate kinase
Q9Y2X3	Nucleolar protein 58 OS=Homo sapiens OX=9606 GN=NOP58 PE=1 SV=1	NOP58	cytoplasm	K14565	NOP58; nucleolar protein 58	map03008 Ribosome biogenesis in eukaryotes	PF08156	NOP5NT (NUC127) domain	AJ	KOG2572	Ribosome biogenesis protein - Nop58p/Nop5p
P35609	Alpha-actinin-2 OS=Homo sapiens OX=9606 GN=ACTN2 PE=1 SV=1	ACTN2	cytoplasm,nucleus	K21073	ACTN2_3; actinin alpha 2/3	map05412 Arrhythmogenic right ventricular cardiomyopathy (ARVC)	PF00307; PF00435; PF13833; PF08726	Calponin homology (CH) domain; Spectrin repeat; EF-hand domain pair; Ca2+ insensitive EF hand	Z	KOG0035	Ca2+-binding actin-bundling protein (actinin), alpha chain (EF-Hand protein superfamily)
Q5VST9	Obscurin OS=Homo sapiens OX=9606 GN=OBSCN PE=1 SV=3	OBSCN	cytoplasm	K17531	OBSCN, ARHGEF30; obscurin-RhoGEF [EC:2.7.11.1]		PF07679; PF00041; PF00621; PF00069	Immunoglobulin I-set domain; Fibronectin type III domain; RhoGEF domain; Protein kinase domain	TZ	KOG0613	Projectin/twitchin and related proteins
P68104	Elongation factor 1-alpha 1 OS=Homo sapiens OX=9606 GN=EEF1A1 PE=1 SV=1	EEF1A1	cytoplasm	K03231	EEF1A; elongation factor 1-alpha	map03013 RNA transport; map05134 Legionellosis; map05140 Leishmaniasis	PF00009; PF03144; PF03143	Elongation factor Tu GTP binding domain; Elongation factor Tu domain 2; Elongation factor Tu C-terminal domain	J	KOG0052	Translation elongation factor EF-1 alpha/Tu
O95425	Supervillin OS=Homo sapiens OX=9606 GN=SVIL PE=1 SV=2	SVIL	nucleus	K10369	SVIL; supervillin		PF00626; PF02209	Gelsolin repeat; Villin headpiece domain	Z	KOG0445	Actin regulatory protein supervillin (gelsolin/villin family)
O14558	Heat shock protein beta-6 OS=Homo sapiens OX=9606 GN=HSPB6 PE=1 SV=2	HSPB6	cytoplasm,nucleus	K09545	HSPB6; heat shock protein beta-6				O	KOG3591	Alpha crystallins
Q09666	Neuroblast differentiation-associated protein AHNAK OS=Homo sapiens OX=9606 GN=AHNAK PE=1 SV=2	AHNAK	nucleus
P08621	U1 small nuclear ribonucleoprotein 70 kDa OS=Homo sapiens OX=9606 GN=SNRNP70 PE=1 SV=2	SNRNP70	nucleus	K11093	SNRP70; U1 small nuclear ribonucleoprotein 70kDa	map03040 Spliceosome	PF00076	RNA recognition motif. (a.k.a. RRM, RBD, or RNP domain)	A	KOG0113	U1 small nuclear ribonucleoprotein (RRM superfamily)
Q9H987	Synaptopodin 2-like protein OS=Homo sapiens OX=9606 GN=SYNPO2L PE=1 SV=3	SYNPO2L	nucleus				PF00595	PDZ domain (Also known as DHR or GLGF)	TZ	KOG1703	Adaptor protein Enigma and related PDZ-LIM proteins
Q00688	Peptidyl-prolyl cis-trans isomerase FKBP3 OS=Homo sapiens OX=9606 GN=FKBP3 PE=1 SV=1	FKBP3	cytoplasm	K09570	FKBP3; FK506-binding protein 3 [EC:5.2.1.8]		PF00254	FKBP-type peptidyl-prolyl cis-trans isomerase	O	KOG0544	FKBP-type peptidyl-prolyl cis-trans isomerase
Q16555	Dihydropyrimidinase-related protein 2 OS=Homo sapiens OX=9606 GN=DPYSL2 PE=1 SV=1	DPYSL2	cytoplasm,nucleus	K07528	DPYSL2, CRMP2; dihydropyrimidinase-like 2	map04360 Axon guidance	PF01979	Amidohydrolase family	F	KOG2584	Dihydroorotase and related enzymes
Q92945	Far upstream element-binding protein 2 OS=Homo sapiens OX=9606 GN=KHSRP PE=1 SV=4	KHSRP	cytoplasm	K13210	FUBP; far upstream element-binding protein		PF00013; PF09005	KH domain; Domain of unknown function (DUF1897)	A	KOG1676	K-homology type RNA binding proteins
Q9UJ70	N-acetyl-D-glucosamine kinase OS=Homo sapiens OX=9606 GN=NAGK PE=1 SV=4	NAGK	cytoskeleton	K00884	NAGK, nagK; N-acetylglucosamine kinase [EC:2.7.1.59]	map00520 Amino sugar and nucleotide sugar metabolism; map01100 Metabolic pathways			G	KOG1794	N-Acetylglucosamine kinase
O75351	Vacuolar protein sorting-associated protein 4B OS=Homo sapiens OX=9606 GN=VPS4B PE=1 SV=2	VPS4B	cytoplasm	K12196	VPS4; vacuolar protein-sorting-associated protein 4	map04144 Endocytosis; map04217 Necroptosis	PF04212; PF00004; PF09336	MIT (microtubule interacting and transport) domain; ATPase family associated with various cellular activities (AAA); Vps4 C terminal oligomerisation domain	O	KOG0739	AAA+-type ATPase
Q13555	Calcium/calmodulin-dependent protein kinase type II subunit gamma OS=Homo sapiens OX=9606 GN=CAMK2G PE=1 SV=4	CAMK2G	cytoplasm	K04515	CAMK2; calcium/calmodulin-dependent protein kinase (CaM kinase) II [EC:2.7.11.17]	map04012 ErbB signaling pathway; map04020 Calcium signaling pathway; map04024 cAMP signaling pathway; map04066 HIF-1 signaling pathway; map04114 Oocyte meiosis; map04217 Necroptosis; map04261 Adrenergic signaling in cardiomyocytes; map04310 Wnt signaling pathway; map04360 Axon guidance; map04713 Circadian entrainment; map04720 Long-term potentiation; map04722 Neurotrophin signaling pathway; map04…	PF00069; PF08332	Protein kinase domain; Calcium/calmodulin dependent protein kinase II Association	T	KOG0033	Ca2+/calmodulin-dependent protein kinase, EF-Hand protein superfamily
P40763	Signal transducer and activator of transcription 3 OS=Homo sapiens OX=9606 GN=STAT3 PE=1 SV=2	STAT3	cytoplasm,nucleus	K04692	STAT3; signal transducer and activator of transcription 3	map01521 EGFR tyrosine kinase inhibitor resistance; map04062 Chemokine signaling pathway; map04066 HIF-1 signaling pathway; map04068 FoxO signaling pathway; map04217 Necroptosis; map04550 Signaling pathways regulating pluripotency of stem cells; map04630 JAK-STAT signaling pathway; map04659 Th17 cell differentiation; map04917 Prolactin signaling pathway; map04920 Adipocytokine signaling pathway; …	PF02865; PF02864; PF00017	STAT protein, protein interaction domain; STAT protein, DNA binding domain; SH2 domain	K	KOG3667	STAT protein
Q86TC9	Myopalladin OS=Homo sapiens OX=9606 GN=MYPN PE=1 SV=2	MYPN	nucleus	K22028	MYPN; myopalladin		PF07679	Immunoglobulin I-set domain
Q9Y2J2	Band 4.1-like protein 3 OS=Homo sapiens OX=9606 GN=EPB41L3 PE=1 SV=2	EPB41L3	cytoplasm	K06107	EPB41, 4.1R; erythrocyte membrane protein band 4.1		PF09379; PF00373; PF09380; PF04382; PF05902	FERM N-terminal domain ; FERM central domain; FERM C-terminal PH-like domain; SAB domain; 4.1 protein C-terminal domain (CTD)	Z	KOG3530	FERM domain protein EHM2
Q9UMS6	Synaptopodin-2 OS=Homo sapiens OX=9606 GN=SYNPO2 PE=1 SV=2	SYNPO2	nucleus				PF00595	PDZ domain (Also known as DHR or GLGF)	TZ	KOG1703	Adaptor protein Enigma and related PDZ-LIM proteins
P08670	Vimentin OS=Homo sapiens OX=9606 GN=VIM PE=1 SV=4	VIM	nucleus	K07606	VIM; vimentin	map05169 Epstein-Barr virus infection; map05206 MicroRNAs in cancer			Z	KOG0977	Nuclear envelope protein lamin, intermediate filament superfamily
Q68CZ2	Tensin-3 OS=Homo sapiens OX=9606 GN=TNS3 PE=1 SV=2	TNS3	nucleus	K18080	TNS; tensin		PF00017	SH2 domain	T	KOG2283	Clathrin coat dissociation kinase GAK/PTEN/Auxilin and related tyrosine phosphatases
P14174	Macrophage migration inhibitory factor OS=Homo sapiens OX=9606 GN=MIF PE=1 SV=4	MIF	cytoplasm,nucleus	K07253	MIF; phenylpyruvate tautomerase [EC:5.3.2.1]	map00350 Tyrosine metabolism; map00360 Phenylalanine metabolism; map01100 Metabolic pathways	PF01187	Macrophage migration inhibitory factor (MIF)	V	KOG1759	Macrophage migration inhibitory factor
P29590	Protein PML OS=Homo sapiens OX=9606 GN=PML PE=1 SV=3	PML	nucleus	K10054	PML, TRIM19; probable transcription factor PML	map04120 Ubiquitin mediated proteolysis; map04144 Endocytosis; map05164 Influenza A; map05168 Herpes simplex virus 1 infection; map05200 Pathways in cancer; map05202 Transcriptional misregulation in cancer; map05221 Acute myeloid leukemia	PF00643	B-box zinc finger	K	KOG2177	Predicted E3 ubiquitin ligase
Q96TA1	Protein Niban 2 OS=Homo sapiens OX=9606 GN=NIBAN2 PE=1 SV=3	NIBAN2	cytoplasm
Q15459	Splicing factor 3A subunit 1 OS=Homo sapiens OX=9606 GN=SF3A1 PE=1 SV=1	SF3A1	cytoplasm	K12825	SF3A1, SAP114; splicing factor 3A subunit 1	map03040 Spliceosome	PF00240	Ubiquitin family	A	KOG0007	Splicing factor 3a, subunit 1
P16070	CD44 antigen OS=Homo sapiens OX=9606 GN=CD44 PE=1 SV=3	CD44	extracellular,plasma membrane	K06256	CD44; CD44 antigen	map04512 ECM-receptor interaction; map04640 Hematopoietic cell lineage; map05131 Shigellosis; map05169 Epstein-Barr virus infection; map05205 Proteoglycans in cancer; map05206 MicroRNAs in cancer	PF00193	Extracellular link domain
O15273	Telethonin OS=Homo sapiens OX=9606 GN=TCAP PE=1 SV=1	TCAP	extracellular	K19879	TCAP; telethonin		PF09470	Telethonin protein
P06733	Alpha-enolase OS=Homo sapiens OX=9606 GN=ENO1 PE=1 SV=2	ENO1	cytoplasm	K01689	ENO, eno; enolase [EC:4.2.1.11]	map00010 Glycolysis / Gluconeogenesis; map01100 Metabolic pathways; map01200 Carbon metabolism; map01230 Biosynthesis of amino acids; map03018 RNA degradation; map04066 HIF-1 signaling pathway	PF03952; PF00113	Enolase, N-terminal domain; Enolase, C-terminal TIM barrel domain	G	KOG2670	Enolase
Q702N8	Xin actin-binding repeat-containing protein 1 OS=Homo sapiens OX=9606 GN=XIRP1 PE=1 SV=1	XIRP1	nucleus
A0FGR8	Extended synaptotagmin-2 OS=Homo sapiens OX=9606 GN=ESYT2 PE=1 SV=1	ESYT2	nucleus				PF00168	C2 domain	M	KOG1012	Ca2+-dependent lipid-binding protein CLB1/vesicle protein vp115/Granuphilin A, contains C2 domain
P20807	Calpain-3 OS=Homo sapiens OX=9606 GN=CAPN3 PE=1 SV=2	CAPN3	cytoplasm	K08573	CAPN3; calpain-3 [EC:3.4.22.54]		PF01067; PF13833; PF13202	Calpain large subunit, domain III; EF-hand domain pair; EF hand	OT	KOG0045	Cytosolic Ca2+-dependent cysteine protease (calpain), large subunit (EF-Hand protein superfamily)
P07355	Annexin A2 OS=Homo sapiens OX=9606 GN=ANXA2 PE=1 SV=2	ANXA2	cytoplasm	K17092	ANXA2; annexin A2				U	KOG0819	Annexin
P29692	Elongation factor 1-delta OS=Homo sapiens OX=9606 GN=EEF1D PE=1 SV=5	EEF1D	cytoplasm	K15410	EEF1D; elongation factor 1-delta		PF10587; PF00736	Eukaryotic elongation factor 1 beta central acidic region; EF-1 guanine nucleotide exchange domain	K	KOG1668	Elongation factor 1 beta/delta chain
Q07960	Rho GTPase-activating protein 1 OS=Homo sapiens OX=9606 GN=ARHGAP1 PE=1 SV=1	ARHGAP1	cytoplasm	K18470	ARHGAP1, CDC42GAP; Rho GTPase-activating protein 1		PF13716; PF00620	Divergent CRAL/TRIO domain; RhoGAP domain	T	KOG4406	CDC42 Rho GTPase-activating protein
Q0ZGT2	Nexilin OS=Homo sapiens OX=9606 GN=NEXN PE=1 SV=1	NEXN	nucleus				PF07679	Immunoglobulin I-set domain
Q13698	Voltage-dependent L-type calcium channel subunit alpha-1S OS=Homo sapiens OX=9606 GN=CACNA1S PE=1 SV=4	CACNA1S	plasma membrane	K04857	CACNA1S, CAV1.1; voltage-dependent calcium channel L type alpha-1S	map04010 MAPK signaling pathway; map04020 Calcium signaling pathway; map04022 cGMP-PKG signaling pathway; map04024 cAMP signaling pathway; map04260 Cardiac muscle contraction; map04261 Adrenergic signaling in cardiomyocytes; map04270 Vascular smooth muscle contraction; map04723 Retrograde endocannabinoid signaling; map04725 Cholinergic synapse; map04726 Serotonergic synapse; map04727 GABAergic sy…	PF08763	Voltage gated calcium channel IQ domain	P	KOG2301	Voltage-gated Ca2+ channels, alpha1 subunits
Q4G0F5	Vacuolar protein sorting-associated protein 26B OS=Homo sapiens OX=9606 GN=VPS26B PE=1 SV=2	VPS26B	cytoplasm	K18466	VPS26; vacuolar protein sorting-associated protein 26	map04144 Endocytosis			U	KOG3063	Membrane coat complex Retromer, subunit VPS26
Q12955	Ankyrin-3 OS=Homo sapiens OX=9606 GN=ANK3 PE=1 SV=3	ANK3	nucleus	K10380	ANK; ankyrin	map04624 Toll and Imd signaling pathway; map05205 Proteoglycans in cancer	PF00531	Death domain	M	KOG4177	Ankyrin
P13861	cAMP-dependent protein kinase type II-alpha regulatory subunit OS=Homo sapiens OX=9606 GN=PRKAR2A PE=1 SV=2	PRKAR2A	cytoplasm	K04739	PRKAR; cAMP-dependent protein kinase regulator	map04910 Insulin signaling pathway	PF02197; PF00027	Regulatory subunit of type II PKA R-subunit; Cyclic nucleotide-binding domain	T	KOG1113	cAMP-dependent protein kinase types I and II, regulatory subunit
Q15772	Striated muscle preferentially expressed protein kinase OS=Homo sapiens OX=9606 GN=SPEG PE=1 SV=4	SPEG	plasma membrane	K08809	SPEG; striated muscle-specific serine/threonine protein kinase [EC:2.7.11.1]		PF07679; PF00069	Immunoglobulin I-set domain; Protein kinase domain	TZ	KOG0613	Projectin/twitchin and related proteins
P09496	Clathrin light chain A OS=Homo sapiens OX=9606 GN=CLTA PE=1 SV=1	CLTA	cytoplasm	K04644	CLTA, LCA; clathrin light chain A	map04142 Lysosome; map04144 Endocytosis; map04721 Synaptic vesicle cycle; map04961 Endocrine and other factor-regulated calcium reabsorption; map05016 Huntington disease; map05100 Bacterial invasion of epithelial cells			U	KOG4031	Vesicle coat protein clathrin, light chain
Q06210	Glutamine--fructose-6-phosphate aminotransferase [isomerizing] 1 OS=Homo sapiens OX=9606 GN=GFPT1 PE=1 SV=3	GFPT1	mitochondria	K00820	glmS, GFPT; glutamine---fructose-6-phosphate transaminase (isomerizing) [EC:2.6.1.16]	map00250 Alanine, aspartate and glutamate metabolism; map00520 Amino sugar and nucleotide sugar metabolism; map01100 Metabolic pathways; map04931 Insulin resistance	PF13522; PF01380	Glutamine amidotransferase domain; SIS domain	M	KOG1268	Glucosamine 6-phosphate synthetases, contain amidotransferase and phosphosugar isomerase domains
O75694	Nuclear pore complex protein Nup155 OS=Homo sapiens OX=9606 GN=NUP155 PE=1 SV=1	NUP155	cytoplasm	K14312	NUP155, NUP170, NUP157; nuclear pore complex protein Nup155	map03013 RNA transport	PF08801	Nup133 N terminal like	UY	KOG1900	Nuclear pore complex, Nup155 component (D Nup154, sc Nup157/Nup170)
P11717	Cation-independent mannose-6-phosphate receptor OS=Homo sapiens OX=9606 GN=IGF2R PE=1 SV=3	IGF2R	plasma membrane	K06564	IGF2R, CD222; insulin-like growth factor 2 receptor	map04142 Lysosome; map04144 Endocytosis	PF00040	Fibronectin type II domain	T	KOG4504	Cation-independent mannose-6-phosphate receptor CI-MPR
P12883	Myosin-7 OS=Homo sapiens OX=9606 GN=MYH7 PE=1 SV=5	MYH7	cytoplasm	K17751	MYH6_7; myosin heavy chain 6/7	map04022 cGMP-PKG signaling pathway; map04260 Cardiac muscle contraction; map04261 Adrenergic signaling in cardiomyocytes; map04919 Thyroid hormone signaling pathway; map05410 Hypertrophic cardiomyopathy (HCM); map05414 Dilated cardiomyopathy (DCM); map05416 Viral myocarditis	PF02736; PF00063	Myosin N-terminal SH3-like domain; Myosin head (motor domain)	Z	KOG0161	Myosin class II heavy chain
Q86UE4	Protein LYRIC OS=Homo sapiens OX=9606 GN=MTDH PE=1 SV=2	MTDH	cytoplasm
P53621	Coatomer subunit alpha OS=Homo sapiens OX=9606 GN=COPA PE=1 SV=2	COPA	cytoplasm	K05236	COPA, RET1; coatomer subunit alpha				U	KOG0292	Vesicle coat complex COPI, alpha subunit
O60493	Sorting nexin-3 OS=Homo sapiens OX=9606 GN=SNX3 PE=1 SV=3	SNX3	cytoplasm	K17918	SNX3_12; sorting nexin-3/12	map04144 Endocytosis	PF00787	PX domain	U	KOG2527	Sorting nexin SNX11
P07451	Carbonic anhydrase 3 OS=Homo sapiens OX=9606 GN=CA3 PE=1 SV=3	CA3	cytoplasm	K01672	CA; carbonic anhydrase [EC:4.2.1.1]	map00910 Nitrogen metabolism; map01100 Metabolic pathways	PF00194	Eukaryotic-type carbonic anhydrase	P	KOG0382	Carbonic anhydrase
P54296	Myomesin-2 OS=Homo sapiens OX=9606 GN=MYOM2 PE=1 SV=2	MYOM2	cytoplasm				PF07679; PF00041	Immunoglobulin I-set domain; Fibronectin type III domain
O60437	Periplakin OS=Homo sapiens OX=9606 GN=PPL PE=1 SV=4	PPL	nucleus	K10386	PPL; periplakin				Z	KOG0516	Dystonin, GAS (Growth-arrest-specific protein), and related proteins
P05976	Myosin light chain 1/3, skeletal muscle isoform OS=Homo sapiens OX=9606 GN=MYL1 PE=1 SV=3	MYL1	cytoplasm	K05738	MYL1; myosin light chain 1		PF13405	EF-hand domain	Z	KOG0030	Myosin essential light chain, EF-Hand protein superfamily
Q14980	Nuclear mitotic apparatus protein 1 OS=Homo sapiens OX=9606 GN=NUMA1 PE=1 SV=2	NUMA1	mitochondria	K16808	NUMA1; nuclear mitotic apparatus protein 1
Q86TD4	Sarcalumenin OS=Homo sapiens OX=9606 GN=SRL PE=1 SV=2	SRL	extracellular				PF00350	Dynamin family	TU	KOG1954	Endocytosis/signaling protein EHD1
P02511	Alpha-crystallin B chain OS=Homo sapiens OX=9606 GN=CRYAB PE=1 SV=2	CRYAB	mitochondria	K09542	CRYAB; crystallin, alpha B	map04141 Protein processing in endoplasmic reticulum; map04213 Longevity regulating pathway - multiple species			O	KOG3591	Alpha crystallins
P20700	Lamin-B1 OS=Homo sapiens OX=9606 GN=LMNB1 PE=1 SV=2	LMNB1	nucleus	K07611	LMNB; lamin B	map04210 Apoptosis; map04214 Apoptosis - fly	PF00932	Lamin Tail Domain	DY	KOG0977	Nuclear envelope protein lamin, intermediate filament superfamily
Q9GZV1	Ankyrin repeat domain-containing protein 2 OS=Homo sapiens OX=9606 GN=ANKRD2 PE=1 SV=3	ANKRD2	nucleus	K21434	ANKRD2; ankyrin repeat domain-containing protein 2				K	KOG0504	FOG: Ankyrin repeat
O75396	Vesicle-trafficking protein SEC22b OS=Homo sapiens OX=9606 GN=SEC22B PE=1 SV=4	SEC22B	endoplasmic reticulum,mitochondria	K08517	SEC22; vesicle transport protein SEC22	map04130 SNARE interactions in vesicular transport; map04145 Phagosome; map05134 Legionellosis	PF13774	Regulated-SNARE-like domain	U	KOG0862	Synaptobrevin/VAMP-like protein SEC22
P14649	Myosin light chain 6B OS=Homo sapiens OX=9606 GN=MYL6B PE=1 SV=1	MYL6B	cytoplasm	K12751	MYL6; myosin light chain 6	map04270 Vascular smooth muscle contraction; map04530 Tight junction; map04921 Oxytocin signaling pathway			Z	KOG0030	Myosin essential light chain, EF-Hand protein superfamily
O15258	Protein RER1 OS=Homo sapiens OX=9606 GN=RER1 PE=1 SV=1	RER1	plasma membrane						U	KOG1688	Golgi proteins involved in ER retention (RER)
P21796	Voltage-dependent anion-selective channel protein 1 OS=Homo sapiens OX=9606 GN=VDAC1 PE=1 SV=2	VDAC1	cytoplasm	K05862	VDAC1; voltage-dependent anion channel protein 1	map04020 Calcium signaling pathway; map04022 cGMP-PKG signaling pathway; map04217 Necroptosis; map04218 Cellular senescence; map04621 NOD-like receptor signaling pathway; map04979 Cholesterol metabolism; map05012 Parkinson disease; map05016 Huntington disease; map05131 Shigellosis; map05164 Influenza A; map05166 Human T-cell leukemia virus 1 infection			P	KOG3126	Porin/voltage-dependent anion-selective channel protein
Q15075	Early endosome antigen 1 OS=Homo sapiens OX=9606 GN=EEA1 PE=1 SV=2	EEA1	nucleus	K12478	EEA1; early endosome antigen 1	map04144 Endocytosis; map04145 Phagosome; map05152 Tuberculosis	PF01363	FYVE zinc finger
P27824	Calnexin OS=Homo sapiens OX=9606 GN=CANX PE=1 SV=2	CANX	endoplasmic reticulum	K08054	CANX; calnexin	map04141 Protein processing in endoplasmic reticulum; map04145 Phagosome; map04612 Antigen processing and presentation; map04918 Thyroid hormone synthesis; map05166 Human T-cell leukemia virus 1 infection			U	KOG0675	Calnexin
P40925	Malate dehydrogenase, cytoplasmic OS=Homo sapiens OX=9606 GN=MDH1 PE=1 SV=4	MDH1	cytoplasm	K00025	MDH1; malate dehydrogenase [EC:1.1.1.37]	map00020 Citrate cycle (TCA cycle); map00270 Cysteine and methionine metabolism; map00620 Pyruvate metabolism; map00630 Glyoxylate and dicarboxylate metabolism; map01100 Metabolic pathways; map01200 Carbon metabolism; map04964 Proximal tubule bicarbonate reclamation	PF02866	lactate/malate dehydrogenase, alpha/beta C-terminal domain	C	KOG1496	Malate dehydrogenase
P30740	Leukocyte elastase inhibitor OS=Homo sapiens OX=9606 GN=SERPINB1 PE=1 SV=1	SERPINB1	cytoplasm	K23425	SERPINB1; leukocyte elastase inhibitor		PF00079	Serpin (serine protease inhibitor)	V	KOG2392	Serpin
P28161	Glutathione S-transferase Mu 2 OS=Homo sapiens OX=9606 GN=GSTM2 PE=1 SV=2	GSTM2	cytoplasm	K00799	GST, gst; glutathione S-transferase [EC:2.5.1.18]	map00480 Glutathione metabolism; map00980 Metabolism of xenobiotics by cytochrome P450; map00982 Drug metabolism - cytochrome P450; map00983 Drug metabolism - other enzymes; map01100 Metabolic pathways; map01524 Platinum drug resistance; map04212 Longevity regulating pathway - worm; map05200 Pathways in cancer; map05204 Chemical carcinogenesis; map05225 Hepatocellular carcinoma; map05418 Fluid sh…	PF02798; PF00043	Glutathione S-transferase, N-terminal domain; Glutathione S-transferase, C-terminal domain	O	KOG1695	Glutathione S-transferase
Q9UJU6	Drebrin-like protein OS=Homo sapiens OX=9606 GN=DBNL PE=1 SV=1	DBNL	nucleus	K20520	DBNL, ABP1; drebrin-like protein		PF00241	Cofilin/tropomyosin-type actin-binding protein	Z	KOG3655	Drebrins and related actin binding proteins
O00423	Echinoderm microtubule-associated protein-like 1 OS=Homo sapiens OX=9606 GN=EML1 PE=1 SV=3	EML1	nucleus	K18595	EML1_2; echinoderm microtubule-associated protein-like 1/2				Z	KOG2106	Uncharacterized conserved protein, contains HELP and WD40 domains
O00203	AP-3 complex subunit beta-1 OS=Homo sapiens OX=9606 GN=AP3B1 PE=1 SV=3	AP3B1	cytoplasm	K12397	AP3B; AP-3 complex subunit beta	map04142 Lysosome			U	KOG1060	Vesicle coat complex AP-3, beta subunit
Q9C0C2	182 kDa tankyrase-1-binding protein OS=Homo sapiens OX=9606 GN=TNKS1BP1 PE=1 SV=4	TNKS1BP1	nucleus
O00161	Synaptosomal-associated protein 23 OS=Homo sapiens OX=9606 GN=SNAP23 PE=1 SV=1	SNAP23	cytoplasm	K08508	SNAP23; synaptosomal-associated protein 23	map04130 SNARE interactions in vesicular transport; map04611 Platelet activation			U	KOG3065	SNAP-25 (synaptosome-associated protein) component of SNARE complex
P68133	Actin, alpha skeletal muscle OS=Homo sapiens OX=9606 GN=ACTA1 PE=1 SV=1	ACTA1	cytoskeleton	K10354	ACTA1; actin, alpha skeletal muscle				Z	KOG0676	Actin and related proteins
Q15124	Phosphoglucomutase-like protein 5 OS=Homo sapiens OX=9606 GN=PGM5 PE=1 SV=2	PGM5	cytoskeleton	K15636	PGM5; phosphoglucomutase-like protein 5		PF02878; PF02879; PF02880	Phosphoglucomutase/phosphomannomutase, alpha/beta/alpha domain I; Phosphoglucomutase/phosphomannomutase, alpha/beta/alpha domain II; Phosphoglucomutase/phosphomannomutase, alpha/beta/alpha domain III	G	KOG0625	Phosphoglucomutase
O14617	AP-3 complex subunit delta-1 OS=Homo sapiens OX=9606 GN=AP3D1 PE=1 SV=1	AP3D1	cytoplasm	K12396	AP3D; AP-3 complex subunit delta	map04142 Lysosome			U	KOG1059	Vesicle coat complex AP-3, delta subunit
Q8N3V7	Synaptopodin OS=Homo sapiens OX=9606 GN=SYNPO PE=1 SV=2	SYNPO	nucleus	K21112	SYNPO; synaptopodin	map04530 Tight junction
P21817	Ryanodine receptor 1 OS=Homo sapiens OX=9606 GN=RYR1 PE=1 SV=3	RYR1	plasma membrane	K04961	RYR1; ryanodine receptor 1	map04020 Calcium signaling pathway; map04371 Apelin signaling pathway; map04713 Circadian entrainment; map04730 Long-term depression; map04921 Oxytocin signaling pathway	PF08709; PF02815; PF13833	Inositol 1,4,5-trisphosphate/ryanodine receptor; MIR domain; EF-hand domain pair	T	KOG2243	Ca2+ release channel (ryanodine receptor)
P04075	Fructose-bisphosphate aldolase A OS=Homo sapiens OX=9606 GN=ALDOA PE=1 SV=2	ALDOA	cytoplasm	K01623	ALDO; fructose-bisphosphate aldolase, class I [EC:4.1.2.13]	map00010 Glycolysis / Gluconeogenesis; map00030 Pentose phosphate pathway; map00051 Fructose and mannose metabolism; map01100 Metabolic pathways; map01200 Carbon metabolism; map01230 Biosynthesis of amino acids; map04066 HIF-1 signaling pathway	PF00274	Fructose-bisphosphate aldolase class-I	G	KOG1557	Fructose-biphosphate aldolase
Q9NQG5	Regulation of nuclear pre-mRNA domain-containing protein 1B OS=Homo sapiens OX=9606 GN=RPRD1B PE=1 SV=1	RPRD1B	nucleus	K15559	RTT103; regulator of Ty1 transposition protein 103				K	KOG2669	Regulator of nuclear mRNA
P13807	Glycogen [starch] synthase, muscle OS=Homo sapiens OX=9606 GN=GYS1 PE=1 SV=2	GYS1	nucleus	K00693	GYS; glycogen synthase [EC:2.4.1.11]	map00500 Starch and sucrose metabolism; map01100 Metabolic pathways; map04151 PI3K-Akt signaling pathway; map04152 AMPK signaling pathway; map04910 Insulin signaling pathway; map04922 Glucagon signaling pathway; map04931 Insulin resistance			H	KOG3742	Glycogen synthase
O15143	Actin-related protein 2/3 complex subunit 1B OS=Homo sapiens OX=9606 GN=ARPC1B PE=1 SV=3	ARPC1B	cytoplasm	K05757	ARPC1A_B; actin related protein 2/3 complex, subunit 1A/1B	map04144 Endocytosis; map04666 Fc gamma R-mediated phagocytosis; map04810 Regulation of actin cytoskeleton; map05100 Bacterial invasion of epithelial cells; map05130 Pathogenic Escherichia coli infection; map05131 Shigellosis; map05132 Salmonella infection			Z	KOG1523	Actin-related protein Arp2/3 complex, subunit ARPC1/p41-ARC
O75112	LIM domain-binding protein 3 OS=Homo sapiens OX=9606 GN=LDB3 PE=1 SV=2	LDB3	nucleus	K19867	LDB3; LIM domain-binding protein 3		PF00595; PF00412	PDZ domain (Also known as DHR or GLGF); LIM domain	TZ	KOG1703	Adaptor protein Enigma and related PDZ-LIM proteins
Q6WCQ1	Myosin phosphatase Rho-interacting protein OS=Homo sapiens OX=9606 GN=MPRIP PE=1 SV=3	MPRIP	nucleus	K23792			PF00169	PH domain	Z	KOG4807	F-actin binding protein, regulates actin cytoskeletal organization
Q00872	Myosin-binding protein C, slow-type OS=Homo sapiens OX=9606 GN=MYBPC1 PE=1 SV=2	MYBPC1	cytoplasm	K12557	MYBPC1; myosin-binding protein C, slow-type		PF07679; PF00041	Immunoglobulin I-set domain; Fibronectin type III domain
P35606	Coatomer subunit beta' OS=Homo sapiens OX=9606 GN=COPB2 PE=1 SV=2	COPB2	cytoplasm	K17302	COPB2, SEC27; coatomer subunit beta'				U	KOG0276	Vesicle coat complex COPI, beta' subunit
A4UGR9	Xin actin-binding repeat-containing protein 2 OS=Homo sapiens OX=9606 GN=XIRP2 PE=1 SV=2	XIRP2	nucleus
P17661	Desmin OS=Homo sapiens OX=9606 GN=DES PE=1 SV=3	DES	mitochondria	K07610	DES; desmin	map05410 Hypertrophic cardiomyopathy (HCM); map05412 Arrhythmogenic right ventricular cardiomyopathy (ARVC); map05414 Dilated cardiomyopathy (DCM)			Z	KOG0977	Nuclear envelope protein lamin, intermediate filament superfamily
P14317	Hematopoietic lineage cell-specific protein OS=Homo sapiens OX=9606 GN=HCLS1 PE=1 SV=3	HCLS1	cytoplasm	K06106	CTTN, EMS1; cortactin	map04530 Tight junction; map05100 Bacterial invasion of epithelial cells; map05130 Pathogenic Escherichia coli infection; map05131 Shigellosis; map05205 Proteoglycans in cancer	PF00018	SH3 domain
Q15019	Septin-2 OS=Homo sapiens OX=9606 GN=SEPTIN2 PE=1 SV=1	SEPTIN2	cytoplasm	K16942	SEPT2; septin 2	map05100 Bacterial invasion of epithelial cells; map05131 Shigellosis	PF00735	Septin	Z	KOG2655	Septin family protein (P-loop GTPase)
Q92597	Protein NDRG1 OS=Homo sapiens OX=9606 GN=NDRG1 PE=1 SV=1	NDRG1	cytoplasm,nucleus	K18266	NDRG1; protein NDRG1		PF03096	Ndr family	S	KOG2931	Differentiation-related gene 1 protein (NDR1 protein), related proteins
O00505	Importin subunit alpha-4 OS=Homo sapiens OX=9606 GN=KPNA3 PE=1 SV=2	KPNA3	cytoplasm	K23583					U	KOG0166	Karyopherin (importin) alpha
P07237	Protein disulfide-isomerase OS=Homo sapiens OX=9606 GN=P4HB PE=1 SV=3	P4HB	extracellular	K09580	PDIA1, P4HB; protein disulfide-isomerase A1 [EC:5.3.4.1]	map04141 Protein processing in endoplasmic reticulum	PF00085; PF13848	Thioredoxin; Thioredoxin-like domain	O	KOG0190	Protein disulfide isomerase (prolyl 4-hydroxylase beta subunit)
P27708	CAD protein OS=Homo sapiens OX=9606 GN=CAD PE=1 SV=3	CAD	cytoplasm	K11540	CAD; carbamoyl-phosphate synthase / aspartate carbamoyltransferase / dihydroorotase [EC:6.3.5.5 2.1.3.2 3.5.2.3]	map00240 Pyrimidine metabolism; map00250 Alanine, aspartate and glutamate metabolism; map01100 Metabolic pathways	PF00988; PF00117; PF02786; PF02787; PF02142; PF01979; PF02729; PF00185	Carbamoyl-phosphate synthase small chain, CPSase domain; Glutamine amidotransferase class-I; Carbamoyl-phosphate synthase L chain, ATP binding domain; Carbamoyl-phosphate synthetase large chain, oligomerisation domain; MGS-like domain; Amidohydrolase family; Aspartate/ornithine carbamoyltransferase, carbamoyl-P binding domain; Aspartate/ornithine carbamoyltransferase, Asp/Orn binding domain	F	KOG0370	Multifunctional pyrimidine synthesis protein CAD (includes carbamoyl-phophate synthetase, aspartate transcarbamylase, and glutamine amidotransferase)
O95817	BAG family molecular chaperone regulator 3 OS=Homo sapiens OX=9606 GN=BAG3 PE=1 SV=3	BAG3	nucleus	K09557	BAG3; BCL2-associated athanogene 3		PF00397	WW domain	OT	KOG4361	BCL2-associated athanogene-like proteins and related BAG family chaperone regulators
Q02818	Nucleobindin-1 OS=Homo sapiens OX=9606 GN=NUCB1 PE=1 SV=4	NUCB1	endoplasmic reticulum	K20371	NUCB; nucleobindin		PF13499	EF-hand domain pair	S	KOG3866	DNA-binding protein of the nucleobindin family
Q9UKS6	Protein kinase C and casein kinase substrate in neurons protein 3 OS=Homo sapiens OX=9606 GN=PACSIN3 PE=1 SV=2	PACSIN3	nucleus	K20123	PACSIN; protein kinase C and casein kinase substrate in neurons protein				TUZ	KOG2856	Adaptor protein PACSIN
O75643	U5 small nuclear ribonucleoprotein 200 kDa helicase OS=Homo sapiens OX=9606 GN=SNRNP200 PE=1 SV=2	SNRNP200	cytoplasm	K12854	SNRNP200, BRR2; pre-mRNA-splicing helicase BRR2 [EC:3.6.4.13]	map03040 Spliceosome	PF00270	DEAD/DEAH box helicase	A	KOG0951	RNA helicase BRR2, DEAD-box superfamily
Q9BTV4	Transmembrane protein 43 OS=Homo sapiens OX=9606 GN=TMEM43 PE=1 SV=1	TMEM43	plasma membrane
O14579	Coatomer subunit epsilon OS=Homo sapiens OX=9606 GN=COPE PE=1 SV=3	COPE	cytoplasm	K17268	COPE; coatomer subunit epsilon				U	KOG3081	Vesicle coat complex COPI, epsilon subunit
P20340	Ras-related protein Rab-6A OS=Homo sapiens OX=9606 GN=RAB6A PE=1 SV=3	RAB6A	cytoplasm	K07893	RAB6A; Ras-related protein Rab-6A		PF00071	Ras family	U	KOG0094	GTPase Rab6/YPT6/Ryh1, small G protein superfamily
Q1KMD3	Heterogeneous nuclear ribonucleoprotein U-like protein 2 OS=Homo sapiens OX=9606 GN=HNRNPUL2 PE=1 SV=1	HNRNPUL2	nucleus				PF13671	AAA domain	A	KOG2242	Scaffold/matrix specific factor hnRNP-U/SAF-A, contains SPRY domain
P68402	Platelet-activating factor acetylhydrolase IB subunit beta OS=Homo sapiens OX=9606 GN=PAFAH1B2 PE=1 SV=1	PAFAH1B2	cytoplasm	K16795	PAFAH1B2_3; platelet-activating factor acetylhydrolase IB subunit beta/gamma [EC:3.1.1.47]	map00565 Ether lipid metabolism; map01100 Metabolic pathways	PF13472	GDSL-like Lipase/Acylhydrolase family	TV	KOG1388	Attractin and platelet-activating factor acetylhydrolase
Q8TC07	TBC1 domain family member 15 OS=Homo sapiens OX=9606 GN=TBC1D15 PE=1 SV=2	TBC1D15	cytoplasm	K20168	TBC1D15; TBC1 domain family member 15	map04137 Mitophagy - animal	PF12068	Domain of unknown function (DUF3548)	U	KOG2197	Ypt/Rab-specific GTPase-activating protein GYP7 and related proteins
Q96AQ6	Pre-B-cell leukemia transcription factor-interacting protein 1 OS=Homo sapiens OX=9606 GN=PBXIP1 PE=1 SV=1	PBXIP1	plasma membrane
Q9UKM9	RNA-binding protein Raly OS=Homo sapiens OX=9606 GN=RALY PE=1 SV=1	RALY	nucleus	K12895	RALY, HNRNPCL2; heterogeneous nuclear ribonucleoprotein C-like 2		PF00076	RNA recognition motif. (a.k.a. RRM, RBD, or RNP domain)	A	KOG0118	FOG: RRM domain
Q8WZ42	Titin OS=Homo sapiens OX=9606 GN=TTN PE=1 SV=4	TTN		K12567	TTN; titin [EC:2.7.11.1]	map05410 Hypertrophic cardiomyopathy (HCM); map05414 Dilated cardiomyopathy (DCM)	PF07679; PF09042; PF00041; PF00069	Immunoglobulin I-set domain; Titin Z; Fibronectin type III domain; Protein kinase domain	Z	KOG4475	FOG: Immunoglobin and related proteins
Q96HC4	PDZ and LIM domain protein 5 OS=Homo sapiens OX=9606 GN=PDLIM5 PE=1 SV=5	PDLIM5	nucleus	K19867	LDB3; LIM domain-binding protein 3		PF00595; PF00412	PDZ domain (Also known as DHR or GLGF); LIM domain	TZ	KOG1703	Adaptor protein Enigma and related PDZ-LIM proteins
P06753	Tropomyosin alpha-3 chain OS=Homo sapiens OX=9606 GN=TPM3 PE=1 SV=2	TPM3	cytoplasm	K09290	TPM3; tropomyosin 3	map04260 Cardiac muscle contraction; map04261 Adrenergic signaling in cardiomyocytes; map05200 Pathways in cancer; map05216 Thyroid cancer; map05410 Hypertrophic cardiomyopathy (HCM); map05414 Dilated cardiomyopathy (DCM)			Z	KOG1003	Actin filament-coating protein tropomyosin
P11532	Dystrophin OS=Homo sapiens OX=9606 GN=DMD PE=1 SV=3	DMD	nucleus	K10366	DMD; dystrophin	map05410 Hypertrophic cardiomyopathy (HCM); map05412 Arrhythmogenic right ventricular cardiomyopathy (ARVC); map05414 Dilated cardiomyopathy (DCM); map05416 Viral myocarditis	PF00307; PF00435; PF00397; PF09068; PF09069; PF00569	Calponin homology (CH) domain; Spectrin repeat; WW domain; EF hand; EF-hand; Zinc finger, ZZ type	Z	KOG4286	Dystrophin-like protein
Q5T1M5	FK506-binding protein 15 OS=Homo sapiens OX=9606 GN=FKBP15 PE=1 SV=2	FKBP15	nucleus	K17478	FKBP15, WAFL; FK506-binding protein 15		PF00254	FKBP-type peptidyl-prolyl cis-trans isomerase	Z	KOG4725	Uncharacterized conserved protein
Q9UKX2	Myosin-2 OS=Homo sapiens OX=9606 GN=MYH2 PE=1 SV=1	MYH2	cytoplasm	K10352	MYH; myosin heavy chain	map04530 Tight junction; map05130 Pathogenic Escherichia coli infection	PF02736; PF00063	Myosin N-terminal SH3-like domain; Myosin head (motor domain)	Z	KOG0161	Myosin class II heavy chain
P23327	Sarcoplasmic reticulum histidine-rich calcium-binding protein OS=Homo sapiens OX=9606 GN=HRC PE=1 SV=1	HRC	extracellular	K23450	HRC; sarcoplasmic reticulum histidine-rich calcium-binding protein	map04020 Calcium signaling pathway; map04260 Cardiac muscle contraction
Q9UN36	Protein NDRG2 OS=Homo sapiens OX=9606 GN=NDRG2 PE=1 SV=2	NDRG2	nucleus				PF03096	Ndr family	S	KOG2931	Differentiation-related gene 1 protein (NDR1 protein), related proteins
Q86W92	Liprin-beta-1 OS=Homo sapiens OX=9606 GN=PPFIBP1 PE=1 SV=2	PPFIBP1	nucleus				PF00536; PF07647	SAM domain (Sterile alpha motif); SAM domain (Sterile alpha motif)	S	KOG1899	LAR transmembrane tyrosine phosphatase-interacting protein liprin
P31930	Cytochrome b-c1 complex subunit 1, mitochondrial OS=Homo sapiens OX=9606 GN=UQCRC1 PE=1 SV=3	UQCRC1	mitochondria	K00414	QCR1, UQCRC1; ubiquinol-cytochrome c reductase core subunit 1	map00190 Oxidative phosphorylation; map01100 Metabolic pathways; map04260 Cardiac muscle contraction; map04714 Thermogenesis; map04932 Non-alcoholic fatty liver disease (NAFLD); map05010 Alzheimer disease; map05012 Parkinson disease; map05016 Huntington disease	PF05193	Peptidase M16 inactive domain	C	KOG0960	Mitochondrial processing peptidase, beta subunit, and related enzymes (insulinase superfamily)
Q9BVG4	Protein PBDC1 OS=Homo sapiens OX=9606 GN=PBDC1 PE=1 SV=1	PBDC1	cytoplasm						S	KOG4093	Uncharacterized conserved protein
Q14247	Src substrate cortactin OS=Homo sapiens OX=9606 GN=CTTN PE=1 SV=2	CTTN	cytoplasm	K06106	CTTN, EMS1; cortactin	map04530 Tight junction; map05100 Bacterial invasion of epithelial cells; map05130 Pathogenic Escherichia coli infection; map05131 Shigellosis; map05205 Proteoglycans in cancer
Q53GG5	PDZ and LIM domain protein 3 OS=Homo sapiens OX=9606 GN=PDLIM3 PE=1 SV=1	PDLIM3	cytoplasm,nucleus	K23353	PDLIM1_2_3_4; PDZ and LIM domain protein 1/2/3/4		PF00595; PF00412	PDZ domain (Also known as DHR or GLGF); LIM domain	TZ	KOG1703	Adaptor protein Enigma and related PDZ-LIM proteins
Q9HB90	Ras-related GTP-binding protein C OS=Homo sapiens OX=9606 GN=RRAGC PE=1 SV=1	RRAGC	cytoplasm	K16186	RRAGC_D; Ras-related GTP-binding protein C/D	map04140 Autophagy - animal; map04150 mTOR signaling pathway; map05131 Shigellosis	PF04670	Gtr1/RagA G protein conserved region	U	KOG3887	Predicted small GTPase involved in nuclear protein import
P46940	Ras GTPase-activating-like protein IQGAP1 OS=Homo sapiens OX=9606 GN=IQGAP1 PE=1 SV=1	IQGAP1	cytoplasm	K16848	IQGAP1; Ras GTPase-activating-like protein IQGAP1	map04520 Adherens junction; map04810 Regulation of actin cytoskeleton; map05205 Proteoglycans in cancer	PF00307	Calponin homology (CH) domain	Z	KOG2128	Ras GTPase-activating protein family - IQGAP
P22087	rRNA 2'-O-methyltransferase fibrillarin OS=Homo sapiens OX=9606 GN=FBL PE=1 SV=2	FBL	nucleus	K14563	NOP1, FBL; rRNA 2'-O-methyltransferase fibrillarin [EC:2.1.1.-]	map03008 Ribosome biogenesis in eukaryotes	PF01269	Fibrillarin	A	KOG1596	Fibrillarin and related nucleolar RNA-binding proteins
Q12906	Interleukin enhancer-binding factor 3 OS=Homo sapiens OX=9606 GN=ILF3 PE=1 SV=3	ILF3	nucleus	K13090	ILF3; interleukin enhancer-binding factor 3		PF07528; PF00035	DZF domain; Double-stranded RNA binding motif	K	KOG3792	Transcription factor NFAT, subunit NF90
Q13263	Transcription intermediary factor 1-beta OS=Homo sapiens OX=9606 GN=TRIM28 PE=1 SV=5	TRIM28	nucleus	K08882	TRIM28, TIF1B; tripartite motif-containing protein 28 [EC:2.3.2.27]		PF00643; PF00628	B-box zinc finger; PHD-finger	K	KOG2177	Predicted E3 ubiquitin ligase
P43243	Matrin-3 OS=Homo sapiens OX=9606 GN=MATR3 PE=1 SV=2	MATR3	nucleus	K13213	MATR3; matrin 3		PF13893	RNA recognition motif. (a.k.a. RRM, RBD, or RNP domain)
O95394	Phosphoacetylglucosamine mutase OS=Homo sapiens OX=9606 GN=PGM3 PE=1 SV=1	PGM3	cytoplasm	K01836	PGM3; phosphoacetylglucosamine mutase [EC:5.4.2.3]	map00520 Amino sugar and nucleotide sugar metabolism; map01100 Metabolic pathways	PF02878	Phosphoglucomutase/phosphomannomutase, alpha/beta/alpha domain I	G	KOG2537	Phosphoglucomutase/phosphomannomutase
P24821	Tenascin OS=Homo sapiens OX=9606 GN=TNC PE=1 SV=3	TNC	extracellular	K06252	TN; tenascin	map04151 PI3K-Akt signaling pathway; map04510 Focal adhesion; map04512 ECM-receptor interaction; map05165 Human papillomavirus infection; map05206 MicroRNAs in cancer	PF07974; PF00041; PF00147	EGF-like domain; Fibronectin type III domain; Fibrinogen beta and gamma chains, C-terminal globular domain	T	KOG2579	Ficolin and related extracellular proteins
Q9UPN3	Microtubule-actin cross-linking factor 1, isoforms 1/2/3/5 OS=Homo sapiens OX=9606 GN=MACF1 PE=1 SV=4	MACF1	cytoplasm	K19827	MACF1; microtuble-actin crosslinking factor 1		PF00307; PF00435; PF13499	Calponin homology (CH) domain; Spectrin repeat; EF-hand domain pair	Z	KOG0516	Dystonin, GAS (Growth-arrest-specific protein), and related proteins
P48681	Nestin OS=Homo sapiens OX=9606 GN=NES PE=1 SV=2	NES	nucleus	K07609	NES; nestin
P46939	Utrophin OS=Homo sapiens OX=9606 GN=UTRN PE=1 SV=2	UTRN	nucleus				PF00307; PF00435; PF00397; PF09068; PF09069; PF00569	Calponin homology (CH) domain; Spectrin repeat; WW domain; EF hand; EF-hand; Zinc finger, ZZ type	Z	KOG4286	Dystrophin-like protein
Q5JSL3	Dedicator of cytokinesis protein 11 OS=Homo sapiens OX=9606 GN=DOCK11 PE=1 SV=2	DOCK11	plasma membrane	K21853	DOCK9_10_11; dedicator of cytokinesis protein 9/10/11		PF11878; PF00169	Domain of unknown function (DUF3398); PH domain	T	KOG1997	PH domain-containing protein
Q13884	Beta-1-syntrophin OS=Homo sapiens OX=9606 GN=SNTB1 PE=1 SV=3	SNTB1	nucleus				PF00595; PF00169	PDZ domain (Also known as DHR or GLGF); PH domain	W	KOG3551	Syntrophins (type beta)
Q14258	E3 ubiquitin/ISG15 ligase TRIM25 OS=Homo sapiens OX=9606 GN=TRIM25 PE=1 SV=2	TRIM25	nucleus	K10652	TRIM25, EFP; tripartite motif-containing protein 25 [EC:2.3.2.27]	map04064 NF-kappa B signaling pathway; map04622 RIG-I-like receptor signaling pathway; map05164 Influenza A			O	KOG2177	Predicted E3 ubiquitin ligase
O43741	5'-AMP-activated protein kinase subunit beta-2 OS=Homo sapiens OX=9606 GN=PRKAB2 PE=1 SV=1	PRKAB2	cytoplasm	K07199	PRKAB; 5'-AMP-activated protein kinase, regulatory beta subunit	map04068 FoxO signaling pathway; map04152 AMPK signaling pathway; map04211 Longevity regulating pathway; map04213 Longevity regulating pathway - multiple species; map04371 Apelin signaling pathway; map04530 Tight junction; map04710 Circadian rhythm; map04714 Thermogenesis; map04910 Insulin signaling pathway; map04920 Adipocytokine signaling pathway; map04921 Oxytocin signaling pathway; map04922 G…			G	KOG1616	Protein involved in Snf1 protein kinase complex assembly
P35222	Catenin beta-1 OS=Homo sapiens OX=9606 GN=CTNNB1 PE=1 SV=1	CTNNB1	cytoplasm,nucleus	K02105	CTNNB1; catenin beta 1	map04015 Rap1 signaling pathway; map04310 Wnt signaling pathway; map04390 Hippo signaling pathway; map04510 Focal adhesion; map04520 Adherens junction; map04550 Signaling pathways regulating pluripotency of stem cells; map04670 Leukocyte transendothelial migration; map04916 Melanogenesis; map04919 Thyroid hormone signaling pathway; map04934 Cushing syndrome; map05100 Bacterial invasion of epithel…			K	KOG4203	Armadillo/beta-Catenin/plakoglobin
P15259	Phosphoglycerate mutase 2 OS=Homo sapiens OX=9606 GN=PGAM2 PE=1 SV=3	PGAM2	cytoplasm	K01834	PGAM, gpmA; 2,3-bisphosphoglycerate-dependent phosphoglycerate mutase [EC:5.4.2.11]	map00010 Glycolysis / Gluconeogenesis; map00260 Glycine, serine and threonine metabolism; map01100 Metabolic pathways; map01200 Carbon metabolism; map01230 Biosynthesis of amino acids; map04922 Glucagon signaling pathway; map05230 Central carbon metabolism in cancer	PF00300	Histidine phosphatase superfamily (branch 1)	G	KOG0235	Phosphoglycerate mutase
Q5VTT5	Myomesin-3 OS=Homo sapiens OX=9606 GN=MYOM3 PE=1 SV=1	MYOM3	nucleus				PF07679; PF00041; PF00047	Immunoglobulin I-set domain; Fibronectin type III domain; Immunoglobulin domain
Q99653	Calcineurin B homologous protein 1 OS=Homo sapiens OX=9606 GN=CHP1 PE=1 SV=3	CHP1	cytoplasm	K17610	CHP, CHP1; calcineurin B homologous protein 1		PF13499	EF-hand domain pair	T	KOG0034	Ca2+/calmodulin-dependent protein phosphatase (calcineurin subunit B), EF-Hand superfamily protein
O15427	Monocarboxylate transporter 4 OS=Homo sapiens OX=9606 GN=SLC16A3 PE=1 SV=1	SLC16A3	plasma membrane	K08180	SLC16A3; MFS transporter, MCT family, solute carrier family 16 (monocarboxylic acid transporters), member 3	map05230 Central carbon metabolism in cancer			P	KOG2504	Monocarboxylate transporter
P53396	ATP-citrate synthase OS=Homo sapiens OX=9606 GN=ACLY PE=1 SV=3	ACLY	cytoplasm	K01648	ACLY; ATP citrate (pro-S)-lyase [EC:2.3.3.8]	map00020 Citrate cycle (TCA cycle); map01100 Metabolic pathways	PF02629; PF00549; PF00285	CoA binding domain; CoA-ligase; Citrate synthase	C	KOG1254	ATP-citrate lyase
P35555	Fibrillin-1 OS=Homo sapiens OX=9606 GN=FBN1 PE=1 SV=4	FBN1	nucleus	K06825	FBN1; fibrillin 1	map04350 TGF-beta signaling pathway	PF07645; PF12662	Calcium-binding EGF domain; Complement Clr-like EGF-like	T	KOG1217	Fibrillins and related proteins containing Ca2+-binding EGF-like domains
O95210	Starch-binding domain-containing protein 1 OS=Homo sapiens OX=9606 GN=STBD1 PE=1 SV=1	STBD1	extracellular	K22267	STBD1; starch-binding domain-containing protein 1
O15400	Syntaxin-7 OS=Homo sapiens OX=9606 GN=STX7 PE=1 SV=4	STX7	plasma membrane	K08488	STX7; syntaxin 7	map04130 SNARE interactions in vesicular transport; map04145 Phagosome			HMU	KOG0811	SNARE protein PEP12/VAM3/Syntaxin 7/Syntaxin 17
Q96B97	SH3 domain-containing kinase-binding protein 1 OS=Homo sapiens OX=9606 GN=SH3KBP1 PE=1 SV=2	SH3KBP1	nucleus	K12470	SH3KBP1, CIN85; SH3 domain-containing kinase-binding protein 1	map04144 Endocytosis			Z	KOG4348	Adaptor protein CMS/SETA
P08575	Receptor-type tyrosine-protein phosphatase C OS=Homo sapiens OX=9606 GN=PTPRC PE=1 SV=3	PTPRC	peroxisome	K06478	PTPRC, CD45; receptor-type tyrosine-protein phosphatase C [EC:3.1.3.48]	map04514 Cell adhesion molecules (CAMs); map04660 T cell receptor signaling pathway; map04666 Fc gamma R-mediated phagocytosis; map05340 Primary immunodeficiency	PF00041; PF00102	Fibronectin type III domain; Protein-tyrosine phosphatase	T	KOG4228	Protein tyrosine phosphatase
Q92614	Unconventional myosin-XVIIIa OS=Homo sapiens OX=9606 GN=MYO18A PE=1 SV=3	MYO18A	nucleus	K10362	MYO18; myosin XVIII		PF00063	Myosin head (motor domain)	Z	KOG0161	Myosin class II heavy chain
Q9Y281	Cofilin-2 OS=Homo sapiens OX=9606 GN=CFL2 PE=1 SV=1	CFL2	mitochondria	K05765	CFL; cofilin	map04360 Axon guidance; map04666 Fc gamma R-mediated phagocytosis; map04810 Regulation of actin cytoskeleton; map05133 Pertussis; map05170 Human immunodeficiency virus 1 infection	PF00241	Cofilin/tropomyosin-type actin-binding protein	Z	KOG1735	Actin depolymerizing factor
P42224	Signal transducer and activator of transcription 1-alpha/beta OS=Homo sapiens OX=9606 GN=STAT1 PE=1 SV=2	STAT1	nucleus	K11220	STAT1; signal transducer and activator of transcription 1	map04062 Chemokine signaling pathway; map04217 Necroptosis; map04380 Osteoclast differentiation; map04620 Toll-like receptor signaling pathway; map04621 NOD-like receptor signaling pathway; map04625 C-type lectin receptor signaling pathway; map04630 JAK-STAT signaling pathway; map04658 Th1 and Th2 cell differentiation; map04659 Th17 cell differentiation; map04917 Prolactin signaling pathway; map0…	PF02865; PF02864; PF00017; PF12162	STAT protein, protein interaction domain; STAT protein, DNA binding domain; SH2 domain; STAT1 TAZ2 binding domain	K	KOG3667	STAT protein
P17302	Gap junction alpha-1 protein OS=Homo sapiens OX=9606 GN=GJA1 PE=1 SV=2	GJA1	plasma membrane	K07372	GJA1, CX43; gap junction alpha-1 protein	map04540 Gap junction; map05131 Shigellosis; map05412 Arrhythmogenic right ventricular cardiomyopathy (ARVC)
P09493	Tropomyosin alpha-1 chain OS=Homo sapiens OX=9606 GN=TPM1 PE=1 SV=2	TPM1	cytoplasm	K10373	TPM1; tropomyosin 1	map04260 Cardiac muscle contraction; map04261 Adrenergic signaling in cardiomyocytes; map05206 MicroRNAs in cancer; map05410 Hypertrophic cardiomyopathy (HCM); map05414 Dilated cardiomyopathy (DCM)			Z	KOG1003	Actin filament-coating protein tropomyosin
Q7Z2W4	Zinc finger CCCH-type antiviral protein 1 OS=Homo sapiens OX=9606 GN=ZC3HAV1 PE=1 SV=3	ZC3HAV1	cytoplasm	K15259	PARP7S; poly [ADP-ribose] polymerase 7/11/12/13 [EC:2.4.2.30]
O15061	Synemin OS=Homo sapiens OX=9606 GN=SYNM PE=1 SV=2	SYNM	nucleus	K10376	DMN; desmuslin
Q9NZU5	LIM and cysteine-rich domains protein 1 OS=Homo sapiens OX=9606 GN=LMCD1 PE=1 SV=1	LMCD1	nucleus				PF06297; PF00412	PET Domain; LIM domain	K	KOG1704	FOG: LIM domain
P06732	Creatine kinase M-type OS=Homo sapiens OX=9606 GN=CKM PE=1 SV=2	CKM	cytoplasm	K00933	E2.7.3.2; creatine kinase [EC:2.7.3.2]	map00330 Arginine and proline metabolism; map01100 Metabolic pathways	PF02807; PF00217	ATP:guanido phosphotransferase, N-terminal domain; ATP:guanido phosphotransferase, C-terminal catalytic domain	F	KOG3581	Creatine kinases

## Sheet: Supp Table 3
Supplementary Table 3. predicted kinases with altered activities via KiPNA analysis.
Protein accession	CT/CN Ratio	Gene name
Q9H4B4	1.72941	PLK3
O76039	1.68399	CDKL5
O14965	1.65764	AURA
O00444	1.63736	PLK4
P49760	1.61445	CLK2
P53350	1.57868	PLK1
Q15418	1.48604	RSK3
Q9UQ07	1.47891	MOK
P50613	1.46308	CDK9
Q14004	1.43745	CHED
P06493	1.41587	CDC2
P49336	1.40194	CDK8
Q9NYV4	1.3916	CRK7
Q96Q40	1.3888	PFTAIRE2
Q8NE63	1.36552	HIPK4
Q86Z02	1.34328	HIPK1
Q9H2X6	1.33771	HIPK2
Q9C0K7	-1.36682	STLK6
Q8N4C8	-1.37425	MINK
Q59H18	-1.43732	HH498
Q9H2K8	-1.50707	TAO3
P21860	-1.50782	ERBB3
Q16654	-1.52866	PDHK4
Q13315	-1.56865	ATM
P35590	-1.58235	TIE1
P49841	-1.68712	GSK3B
O43930	-1.79491	PRKY
O14874	-1.8287	BCKDK

## Sheet: Supp Table 4
Supplementary Table 4. siRNA sequences used in the this study
		Sense（5'-3'）	Antisense（5'-3'）
AURA	siRNA-1	CACAUACCAAGAGACCUACAAdTdT	UUGUAGGUCUCUUGGUAUGUGdTdT
	siRNA-2	CCUGUCUUACUGUCAUUCGAAdTdT	UUCGAAUGACAGUAAGACAGGdTdT
MOK	siRNA-1	GCCUGAGAGAUGGAAACUACUdTdT	AGUAGUUUCCAUCUCUCAGGCdTdT
	siRNA-2	AGUGGUCAGACUGUCGUCUUAdTdT	UAAGACGACAGUCUGACCACUdTdT
CDK9	siRNA-1	GCACAGUUUGGUCCGUUAGAAdTdT	UUCUAACGGACCAAACUGUGCdTdT
	siRNA-2	GUUCGACUUCUGCGAGCAUGAdTdT	UCAUGCUCGCAGAAGUCGAACdTdT
Scrambled siRNA (NC)		UUCUCCGAACGUGUCACGUdTdT	ACGUGACACGUUCGGAGAAdTdT
